# Supplementary material for: Transcription Factor Repertoire of Necrotrophic Fungal Phytopathogen Ascochyta rabiei: Predominance of MYB Transcription Factors As Potential Regulators of Secretome
Source: Front Plant Sci. 2017 Jun 14;8:1037. doi: 10.3389/fpls.2017.01037 (PMC5470089; doi:10.3389/fpls.2017.01037)
Supplement: Supplementary file 4 [file Data_Sheet_2.XLS]

## Sheet: Sheet1
Supplementary Dataset S2. BLASTP searches of A. rabiei transcription factors in FTFD and NCBI databases.
Protein ID	Hits against FTFD	Identity	E-value
KZM18310.1	C2H2_Ab0040 (C2H2 zinc finger) (AB05424.1) [Alternaria brassicicola]	32.82	5e-40
KZM18312.1	Undeterminded (Zn2Cys6) (SNOG_01940) [Stagonospora nodorum]	40.08	2e-96
KZM18323.1	ZnCys_Ptr0115 (Zn2Cys6) (PTRG_10517) [Pyrenophora tritici-repentis]	68.95	0
KZM18325.1	OBFOLD_Ch0016 (Nucleic acid-binding, OB-fold) (estExt_Genewise1.C_160212) [Cochliobolus heterostrophus]	90.9	0
KZM18370.1	AraC_Mgr0001 (Helix-turn-helix, AraC type) (estExt_fgenesh2_pm.C_40133) [Mycosphaerella graminicola]	47.62	0
KZM18389.1	C2H2_Ab0065 (C2H2 zinc finger) (AB09574.1) [Alternaria brassicicola]	73.39	0
KZM18472.1	bHLH_Ab0011 (bHLH) (AB10294.1) [Alternaria brassicicola]	78.36	0
KZM18581.1	HMG_Ptr0027 (HMG) (PTRG_07551) [Pyrenophora tritici-repentis]	25.35	3e-33
KZM18599.1	OBFOLD_Ch0012 (Nucleic acid-binding, OB-fold) (estExt_fgenesh1_pm.C_30150) [Cochliobolus heterostrophus]	89.34	2e-87
KZM18662.1	C2H2_Ptr0053 (C2H2 zinc finger) (PTRG_05588) [Pyrenophora tritici-repentis]	60.52	1e-136
KZM18682.1	C2H2_Ab0070 (C2H2 zinc finger) (AB10138.1) [Alternaria brassicicola]	71.19	1e-173
KZM18696.1	OBFOLD_Ptr0016 (Nucleic acid-binding, OB-fold) (PTRG_05711) [Pyrenophora tritici-repentis]	77.83	3e-82
KZM18737.1	C2H2_Nf0024 (C2H2 zinc finger) (NFIA_020620) [Neosartorya fischeri]	30.6	5e-84
KZM18756.1	ZnCys_Ptr0075 (Zn2Cys6) (PTRG_06182) [Pyrenophora tritici-repentis]	60.94	1e-155
KZM18770.1	ZnCys_Ch0119 (Zn2Cys6) (estExt_Genewise1Plus.C_80733) [Cochliobolus heterostrophus]	52.52	1e-161
KZM18813.1	Undeterminded (GATA type zinc finger) (SNOG_07400) [Stagonospora nodorum]	74.37	0
KZM18860.1	Undeterminded (Zn2Cys6) (SNOG_07829) [Stagonospora nodorum]	48.14	0
KZM18985.1	Undeterminded (Forkhead), Undeterminded (Winged helix repressor DNA-binding) (SNOG_05488) [Stagonospora nodorum]	64.99	0
KZM19002.1	CCHC_Umf0005 (Zinc finger, CCHC-type) (UMF2559.1) [Ustilago maydis FB1]	47.27	0
KZM19018.1	bZIP_Ab0016 (bZIP) (AB06842.1) [Alternaria brassicicola]	74.95	0
KZM19027.1	C2H2_Pm0059 (C2H2 zinc finger) (EEA24018.1) [Penicillium marneffei]	27.11	2e-46
KZM19031.1	WING_Tvg0015 (Winged helix repressor DNA-binding) (e_gw1.39.25.1) [Trichoderma virens Gv29-8]	29.59	5e-45
KZM19068.1	Undeterminded (Zn2Cys6) (SNOG_11395) [Stagonospora nodorum]	64.17	1e-173
KZM19072.1	ZnCys_Ptr0062 (Zn2Cys6) (PTRG_04736) [Pyrenophora tritici-repentis]	73.41	0
KZM19081.1	Undeterminded (Zn2Cys6) (SNOG_11030) [Stagonospora nodorum]	63.82	0
KZM19082.1	Undeterminded (Zinc finger, CCHC-type) (SNOG_11018) [Stagonospora nodorum]	53.16	8e-69
KZM19100.1	ZnCys_Afl0345 (Zn2Cys6) (AFL2G_00390) [Aspergillus flavus]	45.42	1e-148
KZM19176.1	C2H2_Vd0086 (C2H2 zinc finger) (VDAG_09709) [Verticillium dahliae VdLs. 17]	48.7	1e-169
KZM19217.1	ZnCys_Ab0047 (Zn2Cys6) (AB03935.1) [Alternaria brassicicola]	62.95	0
KZM19246.1	OBFOLD_Ss0034 (Nucleic acid-binding, OB-fold) (SS1G_10769.1) [Sclerotinia sclerotiorum]	97.93	2e-78
KZM19272.1	WING_Ao0063 (Winged helix repressor DNA-binding) (AO090023000894) [Aspergillus oryzae]	69.76	8e-46
KZM19276.1	ZnCys_Ptr0053 (Zn2Cys6) (PTRG_03911) [Pyrenophora tritici-repentis]	45.11	1e-138
KZM19325.1	C2H2_Ptr0012 (C2H2 zinc finger), HOMEO_Ptr0004 (Homeobox) (PTRG_01095) [Pyrenophora tritici-repentis]	85.41	0
KZM19329.1	OBFOLD_Ch0006 (Nucleic acid-binding, OB-fold) (estExt_fgenesh1_pg.C_190102) [Cochliobolus heterostrophus]	77.63	5e-61
KZM19332.1	NEG_Tvg0002 (Negative transcriptional regulator) (e_gw1.17.603.1) [Trichoderma virens Gv29-8]	61.96	9e-91
KZM19342.1	Undeterminded (bZIP) (SNOG_16487) [Stagonospora nodorum]	71.42	1e-58
KZM19343.1	ZnCys_CpR0002 (Zn2Cys6) (CPAG_00113) [Coccidioides posadasii RMSCC3488]	60.25	0
KZM19363.1	C2H2_Ptr0013 (C2H2 zinc finger) (PTRG_01131) [Pyrenophora tritici-repentis]	60.94	1e-159
KZM19371.1	WING_Ab0018 (Winged helix repressor DNA-binding), RFX_Ab0001 (RFX DNA-binding domain) (AB07822.1) [Alternaria brassicicola]	74.69	0
KZM19395.1	OBFOLD_Ptr0033 (Nucleic acid-binding, OB-fold) (PTRG_09058) [Pyrenophora tritici-repentis]	72.6	7e-60
KZM19462.1	WING_Pb0060 (Winged helix repressor DNA-binding) (PADG_02831) [Paracoccidioides brasiliensis]	60.68	9e-43
KZM19463.1	ZnCys_Ptr0025 (Zn2Cys6) (PTRG_01991) [Pyrenophora tritici-repentis]	35.3	1e-127
KZM19593.1	ZnCys_Ptr0083 (Zn2Cys6) (PTRG_06982) [Pyrenophora tritici-repentis]	72.66	0
KZM19630.1	AraC_Sj0004 (Helix-turn-helix, AraC type) (SJAG_04011) [Schizosaccharomyces japonicus]	27.54	8e-34
KZM19632.1	ZnCys_Ab0087 (Zn2Cys6) (AB06770.1) [Alternaria brassicicola]	69.73	0
KZM19651.1	C2H2_Ptr0060 (C2H2 zinc finger) (PTRG_07073) [Pyrenophora tritici-repentis]	52	1e-120
KZM19660.1	ZnCys_Ptr0086 (Zn2Cys6) (PTRG_07096) [Pyrenophora tritici-repentis]	52.3	0
KZM19672.1	ZnCys_Ptr0025 (Zn2Cys6) (PTRG_01991) [Pyrenophora tritici-repentis]	32.29	4e-99
KZM19716.1	WING_BdJ0026 (Winged helix repressor DNA-binding) (GP3.059640) [Batrachochytrium dendrobatidis JAM81]	55.53	1e-142
KZM19724.1	ZnCys_Ab0084 (Zn2Cys6) (AB06567.1) [Alternaria brassicicola]	50.85	0
KZM19726.1	C2H2_Ab0046 (C2H2 zinc finger) (AB06565.1) [Alternaria brassicicola]	73.62	0
KZM19729.1	C2H2_Ch0067 (C2H2 zinc finger), ZnCys_Ch0107 (Zn2Cys6) (estExt_Genewise1Plus.C_40986) [Cochliobolus heterostrophus]	63.03	0
KZM19786.1	C2H2_Ab0060 (C2H2 zinc finger) (AB08741.1) [Alternaria brassicicola]	60.98	0
KZM19799.1	OBFOLD_Ch0039 (Nucleic acid-binding, OB-fold) (e_gw1.4.983.1) [Cochliobolus heterostrophus]	75.96	0
KZM19925.1	Undeterminded (Zn2Cys6) (SNOG_00863) [Stagonospora nodorum]	66.94	0
KZM20011.1	CCHC_Ptr0001 (Zinc finger, CCHC-type) (PTRG_00022) [Pyrenophora tritici-repentis]	85.61	0
KZM20012.1	ZnCys_Ab0049 (Zn2Cys6) (AB04096.1) [Alternaria brassicicola]	78.82	0
KZM20013.1	Undeterminded (C2H2 zinc finger), Undeterminded (Homeobox), Undeterminded (Homeodomain-like) (SNOG_11659) [Stagonospora nodorum]	38.44	2e-84
KZM20015.1	ZnCys_Ab0048 (Zn2Cys6) (AB04071.1) [Alternaria brassicicola]	62.05	0
KZM20030.1	C2H2_Ptr0001 (C2H2 zinc finger), HOMEO_Ptr0001 (Homeobox), HOMEOLIKE_Ptr0001 (Homeodomain-like) (PTRG_00070) [Pyrenophora tritici-repentis]	61.07	0
KZM20124.1	MIZ_Ptr0001 (Zinc finger, MIZ-type) (PTRG_01118) [Pyrenophora tritici-repentis]	57.07	1e-175
KZM20160.1	ZnCys_Ab0113 (Zn2Cys6) (AB09094.1) [Alternaria brassicicola]	85.91	0
KZM20191.1	ZnCys_Ptr0030 (Zn2Cys6) (PTRG_02094) [Pyrenophora tritici-repentis]	63.68	0
KZM20197.1	ZnCys_Ptr0025 (Zn2Cys6) (PTRG_01991) [Pyrenophora tritici-repentis]	48.71	0
KZM20221.1	Undeterminded (GATA type zinc finger) (SNOG_14196) [Stagonospora nodorum]	75.86	0
KZM20231.1	bHLH_Ab0003 (bHLH) (AB03089.1) [Alternaria brassicicola]	73.55	1e-44
KZM20242.1	Undeterminded (HMG), Undeterminded (Zinc finger, MIZ-type) (SNOG_11296) [Stagonospora nodorum]	35.86	1e-147
KZM20309.1	ZnCys_Ab0066 (Zn2Cys6) (AB05369.1) [Alternaria brassicicola]	55.68	9e-94
KZM20374.1	Undeterminded (C2H2 zinc finger) (SNOG_02286) [Stagonospora nodorum]	31.44	2e-42
KZM20391.1	bZIP_Ab0011 (bZIP) (AB05384.1) [Alternaria brassicicola]	67.79	0
KZM20466.1	ZnCys_Nf0101 (Zn2Cys6) (NFIA_041820) [Neosartorya fischeri]	36.65	3e-95
KZM20483.1	bHLH_Ptr0008 (bHLH) (PTRG_07153) [Pyrenophora tritici-repentis]	64.25	0
KZM20537.1	Undeterminded (Zn2Cys6) (SNOG_12661) [Stagonospora nodorum]	65.53	0
KZM20559.1	ZnCys_Ab0023 (Zn2Cys6) (AB01725.1) [Alternaria brassicicola]	66.75	0
KZM20584.1	Myb_Ab0005 (Myb), HOMEOLIKE_Ab0008 (Homeodomain-like) (AB01653.1) [Alternaria brassicicola]	83.26	0
KZM20597.1	bZIP_Ptr0010 (bZIP) (PTRG_03071) [Pyrenophora tritici-repentis]	62.16	1e-75
KZM20610.1	Undeterminded (C2H2 zinc finger) (SNOG_13512) [Stagonospora nodorum]	49.06	3e-50
KZM20680.1	WING_Ab0009 (Winged helix repressor DNA-binding) (AB03884.1) [Alternaria brassicicola]	73.26	0
KZM20739.1	C2H2_Ab0001 (C2H2 zinc finger) (AB00218.1) [Alternaria brassicicola]	73.44	0
KZM20772.1	Undeterminded (Zn2Cys6) (SNOG_09854) [Stagonospora nodorum]	39.32	1e-97
KZM20779.1	ZnCys_Nf0106 (Zn2Cys6) (NFIA_044490) [Neosartorya fischeri]	23.11	7e-29
KZM20783.1	ZnCys_Ab0001 (Zn2Cys6) (AB00088.1) [Alternaria brassicicola]	49.28	2e-33
KZM20803.1	Undeterminded (Winged helix repressor DNA-binding) (SNOG_09924) [Stagonospora nodorum]	37.32	7e-63
KZM20839.1	APSES_Ab0001 (APSES) (AB00250.1) [Alternaria brassicicola]	77.74	0
KZM20843.1	OBFOLD_Ha0039 (Nucleic acid-binding, OB-fold) (Genemark.7758_g) [Heterobasidion annosum]	28.12	3e-06
KZM20848.1	GATA_Ch0002 (GATA type zinc finger) (estExt_fgenesh1_pm.C_10224) [Cochliobolus heterostrophus]	65.87	1e-123
KZM20854.1	bHLH_Ab0001 (bHLH) (AB00810.1) [Alternaria brassicicola]	67.32	0
KZM20863.1	ZnCys_Ptr0108 (Zn2Cys6) (PTRG_09921) [Pyrenophora tritici-repentis]	59.78	0
KZM20901.1	Undeterminded (Zn2Cys6) (SNOG_07682) [Stagonospora nodorum]	75.78	0
KZM20911.1	MADS_Ab0002 (MADS-box) (AB06997.1) [Alternaria brassicicola]	86.09	1e-106
KZM20930.1	Undeterminded (SART1) (SNOG_07619) [Stagonospora nodorum]	76.43	0
KZM20988.1	OBFOLD_Ab0016 (Nucleic acid-binding, OB-fold) (AB04407.1) [Alternaria brassicicola]	53.74	1e-177
KZM21029.1	C2H2_Ch0061 (C2H2 zinc finger) (estExt_Genewise1Plus.C_230248) [Cochliobolus heterostrophus]	81.81	0
KZM21051.1	ZnCys_Ptr0125 (Zn2Cys6) (PTRG_11285) [Pyrenophora tritici-repentis]	57.07	0
KZM21059.1	C2H2_Ch0060 (C2H2 zinc finger) (estExt_Genewise1Plus.C_230145) [Cochliobolus heterostrophus]	78.35	0
KZM21068.1	OBFOLD_Ch0020 (Nucleic acid-binding, OB-fold) (estExt_Genewise1.C_230289) [Cochliobolus heterostrophus]	96.22	5e-87
KZM21072.1	C2H2_Ch0015 (C2H2 zinc finger) (estExt_fgenesh1_pg.C_170193) [Cochliobolus heterostrophus]	70.88	0
KZM21093.1	OBFOLD_Ch0029 (Nucleic acid-binding, OB-fold) (estExt_Genewise1Plus.C_170017) [Cochliobolus heterostrophus]	77.65	0
KZM21150.1	ZnCys_Pm0005 (Zn2Cys6) (EEA18645.1) [Penicillium marneffei]	26.75	7e-22
KZM21168.1	ZnCys_Ptr0079 (Zn2Cys6) (PTRG_06536) [Pyrenophora tritici-repentis]	68.84	0
KZM21186.1	ZnCys_Ab0109 (Zn2Cys6) (AB08540.1) [Alternaria brassicicola]	66.83	0
KZM21265.1	ZnCys_Ptr0103 (Zn2Cys6) (PTRG_09618) [Pyrenophora tritici-repentis]	69.23	0
KZM21330.1	ZnCys_Ch0125 (Zn2Cys6) (e_gw1.16.19.1) [Cochliobolus heterostrophus]	69.7	0
KZM21391.1	ZnCys_Ptr0072 (Zn2Cys6) (PTRG_05893) [Pyrenophora tritici-repentis]	61.6	1e-123
KZM21420.1	ZnCys_Ptr0073 (Zn2Cys6) (PTRG_06039) [Pyrenophora tritici-repentis]	75.56	0
KZM21435.1	ZnCys_Ptr0074 (Zn2Cys6) (PTRG_06061) [Pyrenophora tritici-repentis]	52.02	0
KZM21448.1	bHLH_Ptr0007 (bHLH) (PTRG_06180) [Pyrenophora tritici-repentis]	51.04	2e-64
KZM21460.1	bHLH_Ptr0006 (bHLH) (PTRG_06022) [Pyrenophora tritici-repentis]	47.94	1e-100
KZM21467.1	Undeterminded (Zn2Cys6) (SNOG_15698) [Stagonospora nodorum]	45	0
KZM21540.1	Myb_Ab0012 (Myb), HOMEOLIKE_Ab0023 (Homeodomain-like) (AB05795.1) [Alternaria brassicicola]	72.86	0
KZM21554.1	ZnCys_Ch0097 (Zn2Cys6) (estExt_Genewise1Plus.C_250049) [Cochliobolus heterostrophus]	71.45	0
KZM21569.1	Undeterminded (Zn2Cys6), Undeterminded (Homeodomain-like) (SNOG_06020) [Stagonospora nodorum]	42.82	1e-155
KZM21593.1	ZnCys_Ch0084 (Zn2Cys6) (estExt_Genewise1Plus.C_140579) [Cochliobolus heterostrophus]	63.58	0
KZM21607.1	ZnCys_Ab0106 (Zn2Cys6) (AB08250.1) [Alternaria brassicicola]	53.71	0
KZM21662.1	Undeterminded (Homeodomain-like) (TSTA_112770) [Talaromyces stipitatus]	38.54	4e-26
KZM21725.1	ZnCys_Ab0096 (Zn2Cys6) (AB07610.1) [Alternaria brassicicola]	77.99	0
KZM21734.1	ZnCys_Ptr0009 (Zn2Cys6) (PTRG_00740) [Pyrenophora tritici-repentis]	35.61	1e-123
KZM21761.1	ZnCys_Fs1176 (Zn2Cys6) (fgenesh1_pm.sca_1_chr1_3_0000614) [Fusarium solani f. batatas]	21.54	1e-11
KZM21771.1	Undeterminded (Nucleic acid-binding, OB-fold) (SNOG_07106) [Stagonospora nodorum]	86.32	0
KZM21772.1	ZnCys_Ptr0010 (Zn2Cys6) (PTRG_00793) [Pyrenophora tritici-repentis]	57.33	0
KZM21786.1	C2H2_Ptr0006 (C2H2 zinc finger) (PTRG_00486) [Pyrenophora tritici-repentis]	63.54	0
KZM21791.1	Undeterminded (Zn2Cys6) (SNOG_00433) [Stagonospora nodorum]	71.51	0
KZM21808.1	Undeterminded (Zn2Cys6) (SNOG_06887) [Stagonospora nodorum]	64.96	0
KZM21810.1	C2H2_Ch0031 (C2H2 zinc finger) (estExt_fgenesh1_pg.C_60339) [Cochliobolus heterostrophus]	60.74	2e-98
KZM21826.1	WING_Ptr0003 (Winged helix repressor DNA-binding) (PTRG_00596) [Pyrenophora tritici-repentis]	65.85	0
KZM21865.1	Undeterminded (Myb), Undeterminded (Homeodomain-like) (SNOG_16451) [Stagonospora nodorum]	44.27	1e-160
KZM21905.1	WING_Ab0021 (Winged helix repressor DNA-binding), HSF_Ab0001 (Heat shock factor (HSF)-type, DNA-binding) (AB08549.1) [Alternaria brassicicola]	83.99	0
KZM21929.1	OBFOLD_Ch0028 (Nucleic acid-binding, OB-fold) (estExt_Genewise1Plus.C_160553) [Cochliobolus heterostrophus]	88.58	0
KZM21943.1	ZnCys_Ptr0128 (Zn2Cys6) (PTRG_11525) [Pyrenophora tritici-repentis]	62.11	0
KZM21998.1	C2H2_Ptr0058 (C2H2 zinc finger) (PTRG_06859) [Pyrenophora tritici-repentis]	65.68	1e-106
KZM22001.1	Undeterminded (HMG) (SNOG_08101) [Stagonospora nodorum]	56.4	7e-82
KZM22002.1	WING_Ch0010 (Winged helix repressor DNA-binding) (estExt_Genewise1.C_130405) [Cochliobolus heterostrophus]	66.41	1e-154
KZM22009.1	ZnCys_Ptr0081 (Zn2Cys6) (PTRG_06722) [Pyrenophora tritici-repentis]	41.91	1e-129
KZM22048.1	HOMEO_Ab0001 (Homeobox), HOMEOLIKE_Ab0004 (Homeodomain-like) (AB00260.1) [Alternaria brassicicola]	68.49	0
KZM22061.1	Undeterminded (Zn2Cys6) (SNOG_10771) [Stagonospora nodorum]	75.57	0
KZM22111.1	CCHC_Ptr0012 (Zinc finger, CCHC-type) (PTRG_04809) [Pyrenophora tritici-repentis]	89.5	1e-108
KZM22122.1	Undeterminded (bHLH) (SNOG_11368) [Stagonospora nodorum]	70.04	1e-178
KZM22127.1	ZnCys_Ptr0061 (Zn2Cys6) (PTRG_04631) [Pyrenophora tritici-repentis]	79.27	0
KZM22207.1	Undeterminded (Helix-turn-helix, AraC type), Undeterminded (Homeodomain-like) (SNOG_04310) [Stagonospora nodorum]	44	3e-58
KZM22221.1	ZnCys_Fs0635 (Zn2Cys6) (estExt_fgenesh1_pg.C_sca_172_unmapped0002) [Fusarium solani f. batatas]	46.74	1e-175
KZM22312.1	ZnCys_Ab0021 (Zn2Cys6) (AB01128.1) [Alternaria brassicicola]	65.69	0
KZM22332.1	ZnCys_Ch0071 (Zn2Cys6) (estExt_Genewise1Plus.C_10027) [Cochliobolus heterostrophus]	60.43	1e-150
KZM22358.1	ZnCys_Ch0008 (Zn2Cys6) (estExt_fgenesh1_pg.C_10636) [Cochliobolus heterostrophus]	50.28	0
KZM22407.1	Undeterminded (C2H2 zinc finger) (FOXG_04741) [Fusarium oxysporum]	33.67	2e-31
KZM22442.1	Myb_Ch0001 (Myb), HOMEOLIKE_Ch0001 (Homeodomain-like) (estExt_fgenesh1_pg.C_160033) [Cochliobolus heterostrophus]	28.73	2e-82
KZM22461.1	ZnCys_Ab0072 (Zn2Cys6) (AB05592.1) [Alternaria brassicicola]	54.32	1e-118
KZM22484.1	OBFOLD_Ptr0013 (Nucleic acid-binding, OB-fold) (PTRG_05082) [Pyrenophora tritici-repentis]	90.06	2e-80
KZM22503.1	WING_Mf0005 (Winged helix repressor DNA-binding) (estExt_Genewise1.C_210283) [Mycosphaerella fijiensis]	72.72	0
KZM22514.1	Undeterminded (Zn2Cys6) (SNOG_14540) [Stagonospora nodorum]	53.28	0
KZM22550.1	C2H2_zinc finger containing protein [Pyrenophora tritici-repentis Pt-1C-BFP] (XP_001933699.1)	85	4e-68	# NCBI
KZM22525.1	C2H2_Ab0012 (C2H2 zinc finger), ZnCys_Ab0029 (Zn2Cys6) (AB02276.1) [Alternaria brassicicola]	77.12	0
KZM22553.1	Undeterminded (Winged helix repressor DNA-binding) (SNOG_12105) [Stagonospora nodorum]	70.54	4e-83
KZM22641.1	GH_Ch0001 (Grainyhead/CP2) (estExt_fgenesh1_pm.C_100134) [Cochliobolus heterostrophus]	80.66	0
KZM22672.1	WING_Cgo0016 (Winged helix repressor DNA-binding) (CHG05935.1) [Chaetomium globosum CBS 148.51]	33.01	2e-50
KZM22744.1	ZnCys_Ptr0013 (Zn2Cys6) (PTRG_00913) [Pyrenophora tritici-repentis]	61.02	0
KZM22747.1	Undeterminded (Nucleic acid-binding, OB-fold), Undeterminded (Winged helix repressor DNA-binding) (SNOG_07099) [Stagonospora nodorum]	83.33	1e-124
KZM22773.1	bHLH_Ab0010 (bHLH) (AB07784.1) [Alternaria brassicicola]	75	1e-173
KZM22774.1	GATA_Ab0006 (GATA type zinc finger) (AB07759.1) [Alternaria brassicicola]	85.49	0
KZM22780.1	Undeterminded (Myb), Undeterminded (Homeodomain-like) (SNOG_07089) [Stagonospora nodorum]	80.32	0
KZM22792.1	Undeterminded (C2H2 zinc finger), Undeterminded (Zinc finger, CCHC-type) (RO3G_15202) [Rhizopus oryzae]	46.9	6e-48
KZM22803.1	ZnCys_Ch0135 (Zn2Cys6) (e_gw1.6.172.1) [Cochliobolus heterostrophus]	48.12	1e-107
KZM22843.1	Undeterminded (Zn2Cys6) (SNOG_02597) [Stagonospora nodorum]	43.61	5e-96
KZM22847.1	ZnCys_Ch0087 (Zn2Cys6) (estExt_Genewise1Plus.C_160442) [Cochliobolus heterostrophus]	64.03	0
KZM22863.1	C2H2_Ptr0007 (C2H2 zinc finger) (PTRG_00498) [Pyrenophora tritici-repentis]	66.58	1e-159
KZM22880.1	HOMEO_Ptr0006 (Homeobox), HOMEOLIKE_Ptr0012 (Homeodomain-like) (PTRG_02171) [Pyrenophora tritici-repentis]	48.32	4e-98
KZM22923.1	ZnCys_Ptr0095 (Zn2Cys6) (PTRG_08673) [Pyrenophora tritici-repentis]	69.87	0
KZM22932.1	ZnCys_Ch0108 (Zn2Cys6) (estExt_Genewise1Plus.C_50594) [Cochliobolus heterostrophus]	46.02	1e-173
KZM22980.1	Undeterminded (bZIP) (SNOG_12614) [Stagonospora nodorum]	41.61	2e-47
KZM22993.1	OBFOLD_Ab0027 (Nucleic acid-binding, OB-fold) (AB08151.1) [Alternaria brassicicola]	88.56	0
KZM23006.1	Myb_Ab0018 (Myb), HOMEOLIKE_Ab0029 (Homeodomain-like) (AB08131.1) [Alternaria brassicicola]	68.27	0
KZM23025.1	Undeterminded (Zn2Cys6) (SNOG_03543) [Stagonospora nodorum]	63.67	0
KZM23028.1	ZnCys_Ch0143 (Zn2Cys6) (fgenesh1_pg.C_scaffold_14000139) [Cochliobolus heterostrophus]	46.13	0
KZM23074.1	WING_Ab0019 (Winged helix repressor DNA-binding) (AB07904.1) [Alternaria brassicicola]	83.24	0
KZM23104.1	ZnCys_Ptr0037 (Zn2Cys6) (PTRG_02861) [Pyrenophora tritici-repentis]	76.33	0
KZM23127.1	ZnCys_Ao0454 (Zn2Cys6) (AO090023000280) [Aspergillus oryzae]	31.64	8e-58
KZM23221.1	ZnCys_Ab0102 (Zn2Cys6) (AB07899.1) [Alternaria brassicicola]	70.67	0
KZM23250.1	OBFOLD_Ab0031 (Nucleic acid-binding, OB-fold) (AB08910.1) [Alternaria brassicicola]	79.07	1e-108
KZM23252.1	OBFOLD_Ptr0023 (Nucleic acid-binding, OB-fold) (PTRG_07355) [Pyrenophora tritici-repentis]	85.58	0
KZM23266.1	Myb_Ptr0018 (Myb), HOMEOLIKE_Ptr0037 (Homeodomain-like) (PTRG_07369) [Pyrenophora tritici-repentis]	34.98	1e-86
KZM23282.1	Myb_Ab0021 (Myb), HOMEOLIKE_Ab0034 (Homeodomain-like) (AB08752.1) [Alternaria brassicicola]	72.77	7e-74
KZM23284.1	ZnCys_Ch0134 (Zn2Cys6) (e_gw1.4.588.1) [Cochliobolus heterostrophus]	69.56	0
KZM23410.1	Undeterminded (C2H2 zinc finger) (TSTA_028780) [Talaromyces stipitatus]	38.09	9e-45
KZM23457.1	ZnCys_Ptr0004 (Zn2Cys6) (PTRG_00272) [Pyrenophora tritici-repentis]	66.73	0
KZM23468.1	ZnCys_Ptr0131 (Zn2Cys6) (PTRG_11615) [Pyrenophora tritici-repentis]	72.45	0
KZM23501.1	WING_Mgr0009 (Winged helix repressor DNA-binding) (estExt_gwp_gw1.C_120714) [Mycosphaerella graminicola]	27.32	3e-69
KZM23509.1	OBFOLD_Ptr0043 (Nucleic acid-binding, OB-fold) (PTRG_11670) [Pyrenophora tritici-repentis]	65.11	2e-72
KZM23518.1	ZnCys_Pm0207 (Zn2Cys6) (EEA25115.1) [Penicillium marneffei]	26.87	7e-20
KZM23522.1	DDT_Ptr0001 (DDT) (PTRG_09390) [Pyrenophora tritici-repentis]	58.79	0
KZM23549.1	ZnCys_Ptr0102 (Zn2Cys6) (PTRG_09422) [Pyrenophora tritici-repentis]	63.15	0
KZM23597.1	ZnCys_Nf0088 (Zn2Cys6) (NFIA_036670) [Neosartorya fischeri]	42.77	1e-164
KZM23668.1	FH_Ab0002 (Forkhead), WING_Ab0020 (Winged helix repressor DNA-binding) (AB07947.1) [Alternaria brassicicola]	74.61	0
KZM23793.1	Undeterminded (C2H2 zinc finger) (SNOG_12220) [Stagonospora nodorum]	62.75	0
KZM23817.1	Undeterminded (APSES) (SNOG_14941) [Stagonospora nodorum]	78.36	0
KZM23848.1	C2H2_Ch0003 (C2H2 zinc finger) (estExt_fgenesh1_kg.C_240011) [Cochliobolus heterostrophus]	59.31	0
KZM23885.1	Undeterminded (Zn2Cys6) (SNOG_12990) [Stagonospora nodorum]	53.02	1e-117
KZM23889.1	ZnCys_Mgr0081 (Zn2Cys6) (fgenesh2_pg.C_scaffold_10000400) [Mycosphaerella graminicola]	28.49	7e-47
KZM23961.1	OBFOLD_Ch0019 (Nucleic acid-binding, OB-fold) (estExt_Genewise1.C_21509) [Cochliobolus heterostrophus]	89.05	0
KZM23969.1	Undeterminded (C2H2 zinc finger) (SNOG_14031) [Stagonospora nodorum]	42.81	4e-79
KZM23980.1	ZnCys_Mgr0073 (Zn2Cys6) (e_gw.6.89.1) [Mycosphaerella graminicola]	48.14	1e-129
KZM24023.1	Undeterminded (Winged helix repressor DNA-binding) (TSTA_029850) [Talaromyces stipitatus]	41.11	2e-74
KZM24109.1	ZnCys_Ch0125 (Zn2Cys6) (e_gw1.16.19.1) [Cochliobolus heterostrophus]	65.11	0
KZM24206.1	Undeterminded (Helix-turn-helix type 3), Undeterminded (Lambda repressor-like, DNA-binding) (SNOG_10782) [Stagonospora nodorum]	78.92	4e-85
KZM24217.1	ZnCys_Ab0119 (Zn2Cys6) (AB09865.1) [Alternaria brassicicola]	46.34	1e-153
KZM24271.1	ZnCys_Ab0061 (Zn2Cys6) (AB05039.1) [Alternaria brassicicola]	73.12	0
KZM24289.1	WING_Ch0014 (Winged helix repressor DNA-binding) (estExt_Genewise1.C_270147) [Cochliobolus heterostrophus]	76.56	1e-167
KZM24293.1	Undeterminded (Zn2Cys6) (SNOG_00466) [Stagonospora nodorum]	65.45	0
KZM24340.1	apses transcription factor [Stemphylium lycopersici] KNG44875.1	60	5e-149	#NCBI
KZM24342.1	putative c2h2 finger domain protein [Neofusicoccum parvum UCRNP2] XP_007583174.1	66	6e-74	#NCBI
KZM24344.1	C2H2_Ptr0025 (C2H2 zinc finger), HOMEO_Ptr0007 (Homeobox), HOMEOLIKE_Ptr0015 (Homeodomain-like) (PTRG_02671) [Pyrenophora tritici-repentis]	61.78	0
KZM24369.1	ZnCys_Ch0084 (Zn2Cys6) (estExt_Genewise1Plus.C_140579) [Cochliobolus heterostrophus]	31.19	2e-80
KZM24446.1	HOMEO_Ch0003 (Homeobox), HOMEOLIKE_Ch0007 (Homeodomain-like) (estExt_fgenesh1_pg.C_60239) [Cochliobolus heterostrophus]	49.93	0
KZM24474.1	Undeterminded (C2H2 zinc finger) (SNOG_04146) [Stagonospora nodorum]	48.45	0
KZM24519.1	ZnCys_Ptr0056 (Zn2Cys6) (PTRG_04031) [Pyrenophora tritici-repentis]	86.7	0
KZM24534.1	ZnCys_Ab0077 (Zn2Cys6) (AB06017.1) [Alternaria brassicicola]	72.83	0
KZM24620.1	ZnCys_Fs0656 (Zn2Cys6) (estExt_fgenesh1_pg.C_sca_94_chr7_5_00002) [Fusarium solani f. batatas]	30.68	3e-68
KZM24669.1	ZnCys_Vd0152 (Zn2Cys6) (VDAG_07319) [Verticillium dahliae VdLs. 17]	48.94	1e-157
KZM24717.1	OBFOLD_Ptr0038 (Nucleic acid-binding, OB-fold) (PTRG_10205) [Pyrenophora tritici-repentis]	96.45	1e-143
KZM24750.1	Undeterminded (Homeobox), Undeterminded (Homeodomain-like) (SNOG_16027) [Stagonospora nodorum]	85.98	0
KZM24773.1	Undeterminded (C2H2 zinc finger) (SNOG_11739) [Stagonospora nodorum]	84.39	0
KZM24816.1	Undeterminded (Forkhead), Undeterminded (Winged helix repressor DNA-binding) (SNOG_11882) [Stagonospora nodorum]	71.93	0
KZM24818.1	CENTB_Ab0001 (Centromere protein B, DNA-binding region), HOMEOLIKE_Ab0014 (Homeodomain-like) (AB04375.1) [Alternaria brassicicola]	76.32	0
KZM24838.1	ZnCys_Ss0078 (Zn2Cys6) (SS1G_09823.1) [Sclerotinia sclerotiorum]	35.05	8e-69
KZM24886.1	C2H2_Ch0023 (C2H2 zinc finger) (estExt_fgenesh1_pg.C_30153) [Cochliobolus heterostrophus]	65.2	0
KZM24912.1	Myb_Ab0001 (Myb), HOMEOLIKE_Ab0001 (Homeodomain-like) (AB00149.1) [Alternaria brassicicola]	70.43	1e-104
KZM24913.1	Myb_Ch0003 (Myb), HOMEOLIKE_Ch0004 (Homeodomain-like) (estExt_fgenesh1_pg.C_20529) [Cochliobolus heterostrophus]	63.94	2e-67
KZM24921.1	FH_Ptr0005 (Forkhead), WING_Ptr0030 (Winged helix repressor DNA-binding) (PTRG_10664) [Pyrenophora tritici-repentis]	45.6	2e-95
KZM24938.1	ZnCys_Ch0023 (Zn2Cys6) (estExt_fgenesh1_pg.C_270028) [Cochliobolus heterostrophus]	50.41	1e-170
KZM24942.1	ZnCys_Ab0010 (Zn2Cys6) (AB00343.1) [Alternaria brassicicola]	49.73	1e-143
KZM25006.1	ZnCys_Ab0028 (Zn2Cys6) (AB02229.1) [Alternaria brassicicola]	76.64	1e-139
KZM25020.1	Undeterminded (GATA type zinc finger) (SNOG_12044) [Stagonospora nodorum]	67.29	0
KZM25028.1	WING_Fv0064 (Winged helix repressor DNA-binding) (FVEG_01915) [Fusarium verticillioides]	32.86	1e-52
KZM25045.1	ZnCys_Ptr0057 (Zn2Cys6) (PTRG_04167) [Pyrenophora tritici-repentis]	73.14	0
KZM25048.1	Undeterminded (C2H2 zinc finger) (SNOG_05430) [Stagonospora nodorum]	73.29	0
KZM25078.1	ZnCys_Ptr0045 (Zn2Cys6) (PTRG_03263) [Pyrenophora tritici-repentis]	61.47	0
KZM25093.1	AraC_Fs0020 (Helix-turn-helix, AraC type) (e_gw1.1.1237.1) [Fusarium solani f. batatas]	30.38	0
KZM25117.1	C2H2_Ptr0038 (C2H2 zinc finger) (PTRG_04116) [Pyrenophora tritici-repentis]	66.62	0
KZM25176.1	bHLH_Ab0006 (bHLH) (AB06009.1) [Alternaria brassicicola]	68.77	3e-94
KZM25207.1	Undeterminded (bZIP) (SNOG_04964) [Stagonospora nodorum]	61.92	2e-86
KZM25211.1	C2H2_Ab0058 (C2H2 zinc finger), HOMEO_Ab0008 (Homeobox), HOMEOLIKE_Ab0031 (Homeodomain-like) (AB08612.1) [Alternaria brassicicola]	46.22	0
KZM25237.1	Undeterminded (Zn2Cys6) (SNOG_05242) [Stagonospora nodorum]	56.76	0
KZM25240.1	ZnCys_Ab0043 (Zn2Cys6) (AB03734.1) [Alternaria brassicicola]	63.14	0
KZM25249.1	C2H2_Ptr0040 (C2H2 zinc finger) (PTRG_04320) [Pyrenophora tritici-repentis]	74.6	0
KZM25305.1	OBFOLD_Ch0015 (Nucleic acid-binding, OB-fold) (estExt_Genewise1.C_160104) [Cochliobolus heterostrophus]	87.03	0
KZM25311.1	ZnCys_Ch0086 (Zn2Cys6) (estExt_Genewise1Plus.C_160056) [Cochliobolus heterostrophus]	89.8	0
KZM25417.1	Undeterminded (Nucleic acid-binding, OB-fold) (SNOG_09538) [Stagonospora nodorum]	83.03	0
KZM25427.1	ZnCys_Ptr0023 (Zn2Cys6) (PTRG_01780) [Pyrenophora tritici-repentis]	68.87	0
KZM25430.1	Undeterminded (C2H2 zinc finger) (SNOG_05519) [Stagonospora nodorum]	37.71	9e-48
KZM25437.1	C2H2_Ptr0027 (C2H2 zinc finger) (PTRG_02805) [Pyrenophora tritici-repentis]	69.54	0
KZM25448.1	ZnCys_Ab0104 (Zn2Cys6) (AB08084.1) [Alternaria brassicicola]	73.63	0
KZM25454.1	C2H2_Ptr0028 (C2H2 zinc finger) (PTRG_02956) [Pyrenophora tritici-repentis]	77.1	0
KZM25477.1	ZnCys_Ptr0041 (Zn2Cys6) (PTRG_03145) [Pyrenophora tritici-repentis]	70.79	0
KZM25478.1	Undeterminded (Zn2Cys6) (SNOG_08898) [Stagonospora nodorum]	77.85	0
KZM25486.1	Undeterminded (Zn2Cys6) (SNOG_08565) [Stagonospora nodorum]	77.93	0
KZM25509.1	Undeterminded (Myb), Undeterminded (Homeodomain-like) (SNOG_08824) [Stagonospora nodorum]	33.67	4e-68
KZM25513.1	C2H2_Ptr0031 (C2H2 zinc finger) (PTRG_03137) [Pyrenophora tritici-repentis]	58.75	1e-170
KZM25547.1	ZnCys_Ab0039 (Zn2Cys6) (AB03428.1) [Alternaria brassicicola]	78.16	0
KZM25564.1	Undeterminded (Nucleic acid-binding, OB-fold) (SNOG_04106) [Stagonospora nodorum]	81.04	1e-103
KZM25574.1	C2H2_Mf0019 (C2H2 zinc finger) (estExt_Genewise1.C_50768) [Mycosphaerella fijiensis]	44.32	0
KZM25602.1	ZnCys_Ch0132 (Zn2Cys6) (e_gw1.3.38.1) [Cochliobolus heterostrophus]	75.25	0
KZM25620.1	Undeterminded (Zn2Cys6) (SNOG_04741) [Stagonospora nodorum]	84.1	0
KZM25646.1	ZnCys_Ab0042 (Zn2Cys6) (AB03633.1) [Alternaria brassicicola]	87	0
KZM25656.1	Undeterminded (Nucleic acid-binding, OB-fold) (SNOG_14630) [Stagonospora nodorum]	86.17	1e-165
KZM25694.1	C2H2_Ptr0047 (C2H2 zinc finger) (PTRG_05033) [Pyrenophora tritici-repentis]	24.67	2e-33
KZM25698.1	OBFOLD_Ab0020 (Nucleic acid-binding, OB-fold) (AB05733.1) [Alternaria brassicicola]	91.36	0
KZM25702.1	GATA_Ab0005 (GATA type zinc finger) (AB05899.1) [Alternaria brassicicola]	72.26	1e-149
KZM25708.1	bZIP_Ab0009 (bZIP) (AB04817.1) [Alternaria brassicicola]	72.42	0
KZM25739.1	ZnCys_Ch0151 (Zn2Cys6) (fgenesh1_pm.C_scaffold_11000018) [Cochliobolus heterostrophus]	62.66	0
KZM25767.1	ZnCys_Mf0131 (Zn2Cys6) (synt_with_mycgr.13__10) [Mycosphaerella fijiensis]	45.41	1e-152
KZM25776.1	ZnCys_Ch0144 (Zn2Cys6) (fgenesh1_pg.C_scaffold_2000435) [Cochliobolus heterostrophus]	64.06	0
KZM25802.1	ZnCys_Ab0005 (Zn2Cys6) (AB00158.1) [Alternaria brassicicola]	67.36	0
KZM25848.1	OBFOLD_Ptr0034 (Nucleic acid-binding, OB-fold) (PTRG_09153) [Pyrenophora tritici-repentis]	80.88	1e-59
KZM25888.1	ZnCys_Af0372 (Zn2Cys6) (Afu5g02880) [Aspergillus fumigatus Af293]	33.01	1e-101
KZM25899.1	ZnCys_Ab0011 (Zn2Cys6) (AB00587.1) [Alternaria brassicicola]	77.36	0
KZM25952.1	Undeterminded (GATA type zinc finger) (SNOG_14013) [Stagonospora nodorum]	70.37	0
KZM25957.1	ZnCys_Fs0688 (Zn2Cys6) (estExt_Genewise1.C_sca_31_chr3_5_00134) [Fusarium solani f. batatas]	43.44	1e-126
KZM25963.1	Undeterminded (Zn2Cys6) (SNOG_08740) [Stagonospora nodorum]	62.22	0
KZM25974.1	OBFOLD_Ptr0031 (Nucleic acid-binding, OB-fold) (PTRG_08962) [Pyrenophora tritici-repentis]	89.75	0
KZM25981.1	ZnCys_Ab0012 (Zn2Cys6) (AB00597.1) [Alternaria brassicicola]	73.21	0
KZM25987.1	APSES_Ab0002 (APSES) (AB00582.1) [Alternaria brassicicola]	66.82	1e-150
KZM26027.1	C2H2_Ptr0016 (C2H2 zinc finger) (PTRG_01511) [Pyrenophora tritici-repentis]	87.22	0
KZM26059.1	copper fist dna binding domain-containing protein [Stemphylium lycopersici] KNG44787.1	62	2e-165	#NCBI
KZM26060.1	ZnCys_Ptr0019 (Zn2Cys6) (PTRG_01524) [Pyrenophora tritici-repentis]	63.72	0
KZM26068.1	OBFOLD_Ab0017 (Nucleic acid-binding, OB-fold) (AB04772.1) [Alternaria brassicicola]	65.11	4e-94
KZM26087.1	Undeterminded (Nucleic acid-binding, OB-fold), Undeterminded (Cold-shock protein, DNA-binding) (e_gw1.9.409.1) [Phaeodactylum tricornutum]	46.93	9e-08
KZM26088.1	OBFOLD_Ab0028 (Nucleic acid-binding, OB-fold) (AB08375.1) [Alternaria brassicicola]	56.39	0
KZM26139.1	ZnCys_Ch0088 (Zn2Cys6) (estExt_Genewise1Plus.C_160494) [Cochliobolus heterostrophus]	84.77	0
KZM26173.1	Undeterminded (C2H2 zinc finger) (SC2701847) [Saccharomyces cerevisiae 273614N]	26.36	4e-11
KZM26200.1	ZnCys_Ptr0130 (Zn2Cys6) (PTRG_11568) [Pyrenophora tritici-repentis]	66.66	0
KZM26223.1	ZnCys_Ab0065 (Zn2Cys6) (AB05299.1) [Alternaria brassicicola]	80.7	0
KZM26230.1	ZnCys_Ch0118 (Zn2Cys6) (estExt_Genewise1Plus.C_80653) [Cochliobolus heterostrophus]	64.52	0
KZM26240.1	Undeterminded (bHLH) (SNOG_15257) [Stagonospora nodorum]	64.56	1e-172
KZM26255.1	OBFOLD_Ptr0026 (Nucleic acid-binding, OB-fold) (PTRG_07784) [Pyrenophora tritici-repentis]	82.69	0
KZM26275.1	MADS_Ptr0003 (MADS-box) (PTRG_08080) [Pyrenophora tritici-repentis]	70.01	0
KZM26328.1	C2H2_Ab0019 (C2H2 zinc finger) (AB03112.1) [Alternaria brassicicola]	36.92	1e-113
KZM26343.1	HMG_Ch0010 (HMG) (estExt_fgenesh1_pg.C_30103) [Cochliobolus heterostrophus]	69.17	0
KZM26346.1	C2H2_Ch0085 (C2H2 zinc finger) (fgenesh1_pg.C_scaffold_3000123) [Cochliobolus heterostrophus]	81.38	1e-173
KZM26354.1	Undeterminded (Heteromeric CCAAT factors) (SNOG_15220) [Stagonospora nodorum]	78.68	1e-153
KZM26402.1	HOMEO_Ab0003 (Homeobox), HOMEOLIKE_Ab0010 (Homeodomain-like) (AB02715.1) [Alternaria brassicicola]	71.01	0
KZM26416.1	Undeterminded (Zn2Cys6) (SNOG_06170) [Stagonospora nodorum]	51.86	0
KZM26475.1	ZnCys_Ptr0069 (Zn2Cys6) (PTRG_05544) [Pyrenophora tritici-repentis]	71.33	0
KZM26482.1	Undeterminded (Nucleic acid-binding, OB-fold) (SNOG_10336) [Stagonospora nodorum]	77.93	7e-89
KZM26508.1	C2H2_Ptr0052 (C2H2 zinc finger) (PTRG_05513) [Pyrenophora tritici-repentis]	86.56	0
KZM26555.1	OBFOLD_Ab0014 (Nucleic acid-binding, OB-fold) (AB04237.1) [Alternaria brassicicola]	69.5	0
KZM26588.1	Undeterminded (Zn2Cys6) (TEQG_01641) [Trichophyton equinum]	49.29	1e-123
KZM26657.1	WING_Ate0036 (Winged helix repressor DNA-binding) (ATEG_10135.1) [Aspergillus terreus]	38.77	2e-74
KZM26672.1	CCHC_Ptr0009 (Zinc finger, CCHC-type) (PTRG_03664) [Pyrenophora tritici-repentis]	89.69	1e-106
KZM26680.1	ZnCys_Ptr0074 (Zn2Cys6) (PTRG_06061) [Pyrenophora tritici-repentis]	35.96	2e-97
KZM26681.1	ZnCys_Ab0055 (Zn2Cys6) (AB04585.1) [Alternaria brassicicola]	51.02	1e-177
KZM26686.1	ZnCys_Ab0078 (Zn2Cys6) (AB06115.1) [Alternaria brassicicola]	43.83	1e-155
KZM26710.1	Myb_Ptr0006 (Myb), HOMEOLIKE_Ptr0022 (Homeodomain-like) (PTRG_03662) [Pyrenophora tritici-repentis]	72.89	0
KZM26711.1	bHLH_Ab0007 (bHLH) (AB06119.1) [Alternaria brassicicola]	83.39	1e-135
KZM26728.1	CCHC_Ab0003 (Zinc finger, CCHC-type) (AB02265.1) [Alternaria brassicicola]	69.75	0
KZM26742.1	ZnCys_Ptr0122 (Zn2Cys6) (PTRG_10968) [Pyrenophora tritici-repentis]	58.12	0
KZM26747.1	ZnCys_AnC0171 (Zn2Cys6) (An08g10210) [Aspergillus niger CBS 513.88]	35.06	2e-86
KZM26750.1	C2H2_Fs0301 (C2H2 zinc finger) (fgenesh1_pm.sca_6_chr9_2_0000393) [Fusarium solani f. batatas]	59.12	1e-171
KZM26779.1	ZnCys_Ab0107 (Zn2Cys6) (AB08440.1) [Alternaria brassicicola]	87.63	0
KZM26823.1	WING_Ab0002 (Winged helix repressor DNA-binding) (AB00489.1) [Alternaria brassicicola]	63.48	0
KZM26828.1	OBFOLD_Ptr0032 (Nucleic acid-binding, OB-fold) (PTRG_09027) [Pyrenophora tritici-repentis]	81	1e-77
KZM26846.1	ZnCys_Ptr0082 (Zn2Cys6) (PTRG_06828) [Pyrenophora tritici-repentis]	54.23	1e-172
KZM26855.1	OBFOLD_Ch0009 (Nucleic acid-binding, OB-fold) (estExt_fgenesh1_pg.C_240081) [Cochliobolus heterostrophus]	67.69	1e-170
KZM26860.1	Undeterminded (Zn2Cys6) (SNOG_13024) [Stagonospora nodorum]	63.51	0
KZM26870.1	Undeterminded (YL1 nuclear protein) (SNOG_13736) [Stagonospora nodorum]	67.14	0
KZM26913.1	Undeterminded (Helix-turn-helix, AraC type) (MGYG_03203) [Microsporum gypseum]	28.31	3e-07
KZM26947.1	Undeterminded (Winged helix repressor DNA-binding) (ANID_12090) [Aspergillus nidulans FGSC A4]	41.5	3e-68
KZM27026.1	ZnCys_Ab0034 (Zn2Cys6) (AB02626.1) [Alternaria brassicicola]	78	0
KZM27059.1	Not1_Ch0001 (CCR4-Not complex component, Not1) (estExt_Genewise1Plus.C_50510) [Cochliobolus heterostrophus]	80.15	0
KZM27152.1	bZIP_Ab0003 (bZIP) (AB01954.1) [Alternaria brassicicola]	61.16	2e-98
KZM27174.1	TUBBY_Af10001 (Tubby transcription factors) (EDP55775.1) [Aspergillus fumigatus A1193]	36.36	6e-06
KZM27196.1	WING_Ch0023 (Winged helix repressor DNA-binding) (estExt_Genewise1Plus.C_50691) [Cochliobolus heterostrophus]	67.63	0
KZM27263.1	ZnCys_Tr0449 (Zn2Cys6) (fgenesh5_pg.C_scaffold_7000458) [Trichoderma reesei]	27.05	3e-34
KZM27311.1	ZnCys_Fs1231 (Zn2Cys6) (gw1.28.16.1) [Fusarium solani f. batatas]	50	1e-145
KZM27315.1	OBFOLD_Ch0027 (Nucleic acid-binding, OB-fold) (estExt_Genewise1Plus.C_11156) [Cochliobolus heterostrophus]	83.96	4e-48
KZM27336.1	WING_Fv0064 (Winged helix repressor DNA-binding) (FVEG_01915) [Fusarium verticillioides]	33.96	2e-57
KZM27340.1	Undeterminded (SGT1) (SNOG_12071) [Stagonospora nodorum]	68.2	0
KZM27348.1	C2H2_Ab0058 (C2H2 zinc finger), HOMEO_Ab0008 (Homeobox), HOMEOLIKE_Ab0031 (Homeodomain-like) (AB08612.1) [Alternaria brassicicola]	44.69	0
KZM27372.1	HTH_3_Ab0002 (Helix-turn-helix type 3), Lambda_Ab0003 (Lambda repressor-like, DNA-binding) (AB06965.1) [Alternaria brassicicola]	88.05	1e-74
KZM27389.1	Myb_Ch0002 (Myb), HOMEOLIKE_Ch0002 (Homeodomain-like) (estExt_fgenesh1_pg.C_190109) [Cochliobolus heterostrophus]	48.89	0
KZM27397.1	ZnCys_Ab0103 (Zn2Cys6) (AB07997.1) [Alternaria brassicicola]	74.35	0
KZM27435.1	ZnCys_Ptr0078 (Zn2Cys6) (PTRG_06470) [Pyrenophora tritici-repentis]	74.46	0
KZM27439.1	Undeterminded (Homeodomain-like) (SNOG_12493) [Stagonospora nodorum]	45.72	1e-170
KZM27483.1	Undeterminded (Winged helix repressor DNA-binding) (TSTA_064130) [Talaromyces stipitatus]	47.52	0
KZM27491.1	Undeterminded (Nucleic acid-binding, OB-fold) (SNOG_10281) [Stagonospora nodorum]	73.95	0
KZM27492.1	Undeterminded (Nucleic acid-binding, OB-fold) (SNOG_10281) [Stagonospora nodorum]	69.01	0
KZM27509.1	ZnCys_Ch0054 (Zn2Cys6) (estExt_Genewise1.C_170375) [Cochliobolus heterostrophus]	64.01	1e-147
KZM27601.1	OBFOLD_Acl0097 (Nucleic acid-binding, OB-fold), CSP_Acl0002 (Cold-shock protein, DNA-binding) (ACLA_094770) [Aspergillus clavatus NRRL 1]	43.75	5e-08
KZM27726.1	Undeterminded (Winged helix repressor DNA-binding) (fgenesh1_pg.C_scaffold_18000166) [Phytophthora capsici]	35.53	5e-25
KZM27745.1	Undeterminded (Helix-turn-helix, AraC type) (estExt_genemark.C_60963) [Thielavia terrestris]	26.48	1e-21
KZM27772.1	C2H2_Nf0063 (C2H2 zinc finger), ZnCys_Nf0169 (Zn2Cys6) (NFIA_072730) [Neosartorya fischeri]	42.36	1e-106
KZM27775.1	C2H2_Ch0019 (C2H2 zinc finger), BED_Ch0001 (Zinc finger, BED-type predicted) (estExt_fgenesh1_pg.C_20466) [Cochliobolus heterostrophus]	73.58	1e-126
KZM27778.1	ZnCys_Ptr0112 (Zn2Cys6) (PTRG_10320) [Pyrenophora tritici-repentis]	76.35	0
KZM27827.1	ZnCys_Ch0131 (Zn2Cys6) (e_gw1.3.1055.1) [Cochliobolus heterostrophus]	85.3	0
KZM27912.1	ZnCys_Ptr0116 (Zn2Cys6) (PTRG_10536) [Pyrenophora tritici-repentis]	52.2	0
KZM27954.1	OBFOLD_Ptr0035 (Nucleic acid-binding, OB-fold) (PTRG_09509) [Pyrenophora tritici-repentis]	90.95	0
KZM27962.1	JUMONJI_Ab0001 (Transcription factor jumonji), ARID_Ab0001 (AT-rich interaction region) (AB01205.1) [Alternaria brassicicola]	78.95	0
KZM27963.1	C2H2_Ss0089 (C2H2 zinc finger) (SS1G_13837.1) [Sclerotinia sclerotiorum]	26.28	1e-35
KZM27975.1	Myb_Ptr0009 (Myb), HOMEOLIKE_Ptr0027 (Homeodomain-like) (PTRG_05102) [Pyrenophora tritici-repentis]	42.73	3e-65
KZM27980.1	ZnCys_Fs1145 (Zn2Cys6) (fgenesh1_pg.sca_9_chr7_10_0000146) [Fusarium solani f. batatas]	43.26	1e-129
KZM28013.1	WING_Ptr0021 (Winged helix repressor DNA-binding) (PTRG_07575) [Pyrenophora tritici-repentis]	66.09	1e-129
KZM28029.1	Undeterminded (Winged helix repressor DNA-binding) (ANID_06945) [Aspergillus nidulans FGSC A4]	37.16	5e-68
KZM28044.1	Undeterminded (Zinc finger, CCHC-type) (SNOG_11322) [Stagonospora nodorum]	52.69	1e-103
KZM28053.1	Undeterminded (Zn2Cys6) (SNOG_14159) [Stagonospora nodorum]	68.83	0
KZM28086.1	Undeterminded (Nucleic acid-binding, OB-fold) (SNOG_13280) [Stagonospora nodorum]	95.76	1e-167
KZM28132.1	Undeterminded (bZIP), Undeterminded (HMG) (SNOG_03247) [Stagonospora nodorum]	56.81	1e-94
KZM28145.1	Undeterminded (Myb), Undeterminded (Homeodomain-like) (SNOG_06505) [Stagonospora nodorum]	87.5	0
KZM28218.1	NDT80_Ab0001 (NDT80/PhoG like DNA-binding), P53_Ab0002 (p53-like transcription factor) (AB02365.1) [Alternaria brassicicola]	67.79	0
KZM28312.1	OBFOLD_Ch0017 (Nucleic acid-binding, OB-fold) (estExt_Genewise1.C_160263) [Cochliobolus heterostrophus]	86.51	0
KZM28314.1	WING_Pb0050 (Winged helix repressor DNA-binding) (PADG_01032) [Paracoccidioides brasiliensis]	68.87	8e-96
KZM28320.1	Undeterminded (TEA/ATTS) (TSTA_018840) [Talaromyces stipitatus]	24.7	3e-28
KZM28336.1	C2H2_Fs0258 (C2H2 zinc finger), ZnCys_Fs1031 (Zn2Cys6) (fgenesh1_pg.sca_29_chr12_4_0000107) [Fusarium solani f. batatas]	39.72	1e-130
KZM28359.1	c2h2 type zinc finger containing protein [Stemphylium lycopersici] KNG49379.1	60	2e-68	#NCBI
KZM28378.1	Undeterminded (NDT80/PhoG like DNA-binding), Undeterminded (p53-like transcription factor) (SNOG_02548) [Stagonospora nodorum]	74.81	0
KZM28379.1	ZnCys_Ch0062 (Zn2Cys6) (estExt_Genewise1.C_30463) [Cochliobolus heterostrophus]	68.63	0
KZM28412.1	Undeterminded (bZIP) (SNOG_08036) [Stagonospora nodorum]	69.45	2e-91
KZM28433.1	ZnCys_Ab0095 (Zn2Cys6) (AB07605.1) [Alternaria brassicicola]	68.52	0
KZM28506.1	Undeterminded (C2H2 zinc finger) (SNOG_06524) [Stagonospora nodorum]	76.28	0
KZM28544.1	Undeterminded (Heteromeric CCAAT factors) (estExt_genemark.C_11491) [Pleurotus ostreatus]	44.26	8e-62
KZM28570.1	Undeterminded (Nucleic acid-binding, OB-fold) (SNOG_05653) [Stagonospora nodorum]	78.05	0
KZM28620.1	ZnCys_Afl0336 (Zn2Cys6) (AFL2G_00163) [Aspergillus flavus]	43.07	1e-155
KZM28660.1	OBFOLD_Ptr0040 (Nucleic acid-binding, OB-fold) (PTRG_10840) [Pyrenophora tritici-repentis]	38.15	0
KZM28754.1	ZnCys_Ptr0064 (Zn2Cys6) (PTRG_05112) [Pyrenophora tritici-repentis]	57.33	0
KZM28768.1	Undeterminded (Myb), (SNOG_13398) [Stagonospora nodorum]	72.95	1e-160
