# Supplementary material for: Transcription Factor Repertoire of Necrotrophic Fungal Phytopathogen Ascochyta rabiei: Predominance of MYB Transcription Factors As Potential Regulators of Secretome
Source: Front Plant Sci. 2017 Jun 14;8:1037. doi: 10.3389/fpls.2017.01037 (PMC5470089; doi:10.3389/fpls.2017.01037)
Supplement: Supplementary file 5 [file Data_Sheet_3.XLS]

## Sheet: Sheet1
Supplementary Dataset S3. Cis-acting elements associated with genes encoding secretory proteins expressed in medium and in planta
Motif_2	Motif_3	Motif_4	Motif_5	Motif_6	Motif_7	Motif_8	Motif_9	Motif_10
mmCaTCTCCACCACmm	cyTCCTTCCCcyy	mcATCAACACCACmm	ydCCCCGCAmc	myCCCCACCACmm	wcATCATCACma	wkTAATTAmw	wtGTAGTAAkr	ydCCTGCATsy
ST47_g6821	ST47_g8306	ST47_g6821	ST47_g1932	ST47_g5360	ST47_g6821	ST47_g6850	ST47_g2544	ST47_g438
ST47_g5360	ST47_g520	ST47_g8306	ST47_g3049	ST47_g695	ST47_g8923	ST47_g8289	ST47_g4721	ST47_g520
ST47_g438	ST47_g1932	ST47_g5360	ST47_g5233	ST47_g4721	ST47_g695		ST47_g5489	ST47_g2005
ST47_g520	ST47_g2544	ST47_g438	ST47_g7695	ST47_g6846	ST47_g5489		ST47_g6850	ST47_g4399
ST47_g2527	ST47_g8321	ST47_g1741	ST47_g8740	ST47_g8321	ST47_g6595		ST47_g8289	ST47_g6573
ST47_g10580		ST47_g5489		ST47_g606	ST47_g8740		ST47_g606	ST47_g7695
ST47_g633		ST47_g6595		ST47_g8454	ST47_g10580		ST47_g3545	ST47_g8740
ST47_g3545		ST47_g8740			ST47_g606			ST47_g9909
		ST47_g10580			ST47_g5565			ST47_g633
		ST47_g606			ST47_g8454			ST47_g3545
		ST47_g3545						ST47_g9382
		ST47_g8454
